# Supplementary material for: Artificial intelligence-powered prediction of diabetic complications: from clinical data to molecular omics
Source: Brief Bioinform. 2026 Feb 26;27(1):bbag083. doi: 10.1093/bib/bbag083 (PMC12936790; doi:10.1093/bib/bbag083)
Supplement: bbag083_Supplementary_tables [file bbag083_supplementary_tables.xlsx]

## Sheet: Table S1
Table S1: Clinical feature-based AI models for DR
References	Class	Study design	Study setting	Population	Endpoint definition	Prediction task	Prediction horizon	Cohort size	Outcome prevalence (%)	Classifier	Predictors	Validation	Data availability	Code availability	AUC	ACC	SN/Recall	SP	Precision	F1 score	Performance metrics (95% CI)
[1]	Fundus image-based	Retrospective	Multi-center	The USA, Thailand	Assessed by retina specialists; absence of lesions = No DR.	To predict the development of DR within 2 years	2 years	575431 (eyes)	18.6% mild or worse DR cases	DL (CNN)	Fundus photographs	Internal and external	No	No	Internal: 0.790; External: 0.700	NA	NA	NA	NA	NA	AUC Internal: 0.770-0.810; External: 0.670-0.740
[2]		Retrospective	Multi-center	Multiethnic populations	Referable DR (moderate NPDR or worse), vision-threatening DR (severe NPDR or worse), possible glaucoma, and AMD determined by professional graders including retinal specialists	To predict referable DR, vision-threatening DR, possible glaucoma, and AMD	NA	494661 (images)	3.0% referable DR, 0.6% vision-threatening diabetic retinopathy, 0.1% possible glaucoma, 2.5% AMD [primary validation dataset]	DL (CNN)	Retinal images	Internal and external	No	No	0.936 referable DR, 0.958 vision-threatening diabetic retinopathy, 0.942 possible glaucoma, 0.931 AMD [primary validation dataset]	NA	0.905 referable DR, 1.000 vision-threatening diabetic retinopathy, 0.964 possible glaucoma, 0.932 AMD [primary validation dataset]	0.916 referable DR, 0.911 vision-threatening diabetic retinopathy, 0.872 possible glaucoma, 0.887 AMD [primary validation dataset]	NA	NA	AUC 0.925-0.943 referable DR, 0.956-0.961 vision-threatening diabetic retinopathy, 0.929-0.954 possible glaucoma, 0.928-0.935 AMD [primary validation dataset] AUC 0.889-0.983 referable DR [External validation]
[3]		Retrospective	Multi-center	Multiethnic populations	Vision-threatening referable DR, defined as preproliferative DR or worse, diabetic macular edema (DME), or both, according to the U.K. NHS diabetic eye screening guidelines (R2/R3 or M1). Reference standard grading was determined by consensus among ≥3 ophthalmologists.	To predict vision-threatening referable DR	NA	106244 (images)	20.16% referable DR	DL (CNN)	Retinal photographs	Internal and external	No	No	Internal: 0.989, External: 0.955	NA	Internal: 0.970, External: 0.925	Internal: 0.914, External: 0.985	NA	NA	NA
[4]		Retrospective	Multi-center	The USA, Thailand	ci-DME, defined as center point thickness ≥250 μm (Thailand dataset, manual OCT measurement) or central subfield thickness ≥300 μm (EyePACS-DME dataset, automated OCT segmentation). Manual grading and confirmation were conducted by retinal specialists	To predict ci-DME	NA	7072 (images)	28.3% ci-DME [Development set]	DL (CNN)	Fundus photographs	Internal and external	No	No	0.890 [primary validation dataset]	NA	0.850 [primary validation dataset]	0.800 [primary validation dataset]	NA	NA	AUC 0.870-0.910
[5]		Retrospective	Single-center	Zambia	Referable DR defined as moderate NPDR or worse, including DME; ungradable images also considered referable	To predict referable DR	NA	3093 eyes of 1574 patients	Referable DR: 22.5%; Vision-threatening DR: 5.5%; DME: 8.1%	DL (CNN)	Retinal images	Internal	No	No	0.973	NA	0.923	0.89	NA	NA	AUC 0.969-0.978
[6]		Retrospective	Multi-center	NA	DR grade defined by reference standards in benchmark datasets	DR grading: stages 0-4	NA	58638 (images)	Messidor-1: No DR 625 (52.1%), Mild 197 (16.4%), Moderate 130 (10.8%), Severe 248 (20.7%)	Dual AN	Retinal images	Internal	No	No	0.91	0.894	0.9	NA	0.891	0.896	NA
[7]		Retrospective	Single-center	NA	Presence and pixel-level annotation of microaneurysms as labeled in the IDRiD dataset	To detect MA	NA	81 (images)	NA	ADNN	Retinal images	Internal	No	No	NA	NA	0.81	NA	0.872	0.84	NA
[8]		Retrospective	Single-center	NA	DR severity levels annotated in fundus images according to standard grading criteria	DR grading: stages 0-4	NA	5590 (images) from APTOS 2019 dataset	NA	CNN + AN	Retinal images	Internal	Yes (Public dataset)	No	0.906	0.93	0.93	NA	0.931	0.928	NA
[9]	Physiochemical indicator-based	Retrospective	Single-center	China	DR diagnosis recorded in the National Population Health Data Center (clinician-confirmed)	To predict DR	NA	3000 patients	50% DR cases (1500/3000)	RF	24-hour urinary microalbumin, urine protein creatinine ratio, glycated serum protein, C-reactive protein, HbA1c, hematocrit, hemoglobin, FBG, age, aspartate aminotransferase, DBP	Internal	Yes (Public dataset)	No	0.991	0.957	0.957	NA	0.959	0.957	NA
[10]		Retrospective	Single-center	China	DR diagnosis confirmed by ophthalmologists after fundus examination	To predict DR	NA	1093 patients	34.5% DR cases (377/1093)	ELM	Demographic data, blood testing, urine test results	Internal	No	No	0.883	0.845	0.679	0.932	0.839	NA	NA
[11]		Retrospective	Single-center	China	DR diagnosis confirmed by ophthalmologists using macula-centered 45° fundus photographs and indirect ophthalmoscopy	To predict DR	NA	32452 patients	6.28% DR cases (2038/32452)	XGBoost	Age, FBG, HbA1c, TC, TG, serum creatinine, serum urea, direct bilirubin, total protein, albumin, glutamine transferase, lactate dehydrogenase, fibrinogen, prothrombin activity, nephropathy, diabetic lower extremity arterial disease, insulin treatment	Internal	No	No	0.9	0.9	0.7	0.9	NA	NA	NA
[12]		Retrospective	Single-center	Romania	DR presence and stage confirmed by ophthalmologists using slit-lamp biomicroscopy and fundus photography following ETDRS-like standardized criteria	To predict DR and DR grading: stages 0-2	NA	377 patients	41.6% DR cases (Non-Proliferative DR: NPDR 34.5% and Proliferative DR: PDR 7.1%)	XGBoost	SBP, HDL-C, DBP, BMI, age, TG, TC, HDL-C	Internal	No	No	0.72	0.767	0.777	0.759	0.697	0.734	NA
[13]		Retrospective	Single-center	China	Presence or absence of DR as clinically diagnosed	To predict DR	NA	300 patients	50% DR cases (150/300)	XGBoost	Male gender, non-pharmacological treatments, prolonged disease duration, elevated SBP, FBG, HbA1c, LDL-C, urinary albumin-to-creatinine ratio	Internal	No	No	0.86	0.85	0.833	0.867	NA	0.848	NA
[14]		Retrospective	Single-center	India	Presence or absence of clinically diagnosed DR, determined during follow-up examinations in the SNDREAMS-II cohort	To predict DR	NA	260 patients	50% DR cases (130/260)	RF	Gender, insulin usage, duration of the disease, FBG, HbA1C, BMI	Internal	No	No	0.91	0.89	0.9	0.86	NA	NA	NA
[15]		Retrospective	Multi-center	The USA	Occurrence of clinically diagnosed DR complications (PDR, referable DR, DME) during follow-up screenings	To predict the onset of proliferative PDR, DME, and referable DR	Variable follow-up period from baseline screening (2008–2020) until occurrence of outcome or censoring.	276794 patients	NA	XGBoost + LR	Insulin, HbA1c, age at visit, SBP, BMI, diabetic peripheral neuropathy, LDL, UACR, serum creatinine	Internal	No	No	PDR 0.860; DME 0.760; referable DR 0.780	NA	NA	NA	NA	NA	PDR AUC 0.860–0.870; DME AUC 0.750–0.770; referable DR AUC 0.780–0.790
[16]		Prospective	Multi-center	Northern Ireland	Clinical classification of diabetic eye disease based on retinal imaging and fundus grading	To predict DR, DR no DMO, and DR with DMO	NA	1032 participants	NA	Ensemble learning	Age, sex and measures of visual function	Internal	No	No	NA	Accuracy: 0.92 (Task A: DM no DR vs no DM); 1.00 (Task B: DR no DMO vs DM no DR); 0.84 (Task C: DR with DMO vs DR no DMO).	NA	NA	NA	NA	NA
References:
[1] Bora A, Balasubramanian S, Babenko B et al. Predicting the risk of developing diabetic retinopathy using deep learning, Lancet Digit Health 2021;3:e10-e19.
[2] Ting DSW, Cheung CY, Lim G et al. Development and Validation of a Deep Learning System for Diabetic Retinopathy and Related Eye Diseases Using Retinal Images From Multiethnic Populations With Diabetes, JAMA 2017;318:2211-2223.
[3] Li Z, Keel S, Liu C et al. An Automated Grading System for Detection of Vision-Threatening Referable Diabetic Retinopathy on the Basis of Color Fundus Photographs, Diabetes Care 2018;41:2509-2516.
[4] Varadarajan AV, Bavishi P, Ruamviboonsuk P et al. Predicting optical coherence tomography-derived diabetic macular edema grades from fundus photographs using deep learning, Nat Commun 2020;11:130.
[5] Bellemo V, Lim ZW, Lim G et al. Artificial intelligence using deep learning to screen for referable and vision-threatening diabetic retinopathy in Africa: a clinical validation study, Lancet Digit Health 2019;1:e35-e44.
[6] Bhati A, Gour N, Khanna P et al. An interpretable dual attention network for diabetic retinopathy grading: IDANet, Artif Intell Med 2024;149:102782.
[7] Zhang L, Feng S, Duan G et al. Detection of Microaneurysms in Fundus Images Based on an Attention Mechanism, Genes (Basel) 2019;10.
[8] Ikram A, Imran A. ResViT FusionNet Model: An explainable AI-driven approach for automated grading of diabetic retinopathy in retinal images, Comput Biol Med 2025;186:109656.
[9] Yang P, Yang B. Development and validation of predictive models for diabetic retinopathy using machine learning, PLoS One 2025;20:e0318226.
[10] Liu L, Wang M, Li G et al. Construction of Predictive Model for Type 2 Diabetic Retinopathy Based on Extreme Learning Machine, Diabetes Metab Syndr Obes 2022;15:2607-2617.
[11] Li W, Song Y, Chen K et al. Predictive model and risk analysis for diabetic retinopathy using machine learning: a retrospective cohort study in China, BMJ Open 2021;11:e050989.
[12] Rosu CD, Bratu ML, Stoicescu ER et al. Cardiovascular Risk Factors as Independent Predictors of Diabetic Retinopathy in Type II Diabetes Mellitus: The Development of a Predictive Model, Medicina (Kaunas) 2024;60.
[13] Li B, Hu L, Zhang S et al. The application and clinical translation of the self-evolving machine learning methods in predicting diabetic retinopathy and visualizing clinical transformation, Front Endocrinol (Lausanne) 2024;15:1429974.
[14] Surya J, Kashyap H, Nadig RR et al. Developing a Risk Stratification Model Based on Machine Learning for Targeted Screening of Diabetic Retinopathy in the Indian Population, Cureus 2023;15:e45853.
[15] Tarasewicz D, Karter AJ, Pimentel N et al. Development and Validation of a Diabetic Retinopathy Risk Stratification Algorithm, Diabetes Care 2023;46:1068-1075.
[16] Wright DM, Chakravarthy U, Das R et al. Identifying the severity of diabetic retinopathy by visual function measures using both traditional statistical methods and interpretable machine learning: a cross-sectional study, Diabetologia 2023;66:2250-2260.
Abbreviations:
DL: Deep learning; CNN: Convolutional neural network; AUC: Area under the curve; ACC: Accuracy; SN: Sensitivity; SP: Specificity; CI: confidence interval; HbA1c: Hemoglobin A1c; SBP: Systolic blood pressure; DBP: Diastolic blood pressure; FBG: fasting blood glucose; HDL-C: High-density lipoprotein cholesterol; BMI: Body mass index; LDL-C: Low-density lipoprotein cholesterol; UACR: The urine album…

## Sheet: Table S2
Table S2: Molecular feature-based AI models for DR
References	Study design	Study setting	Omics	Experiment type	Method	Endpoint definition	Prediction task	Population	Cohort size	Outcome prevalence (%)	Classifier	Predictors	Validation	Data availability	Code availability	AUC	ACC	Precision	Recall	F1 score	Performance metrics (95% CI)
[1]	Retrospective	Single-center	Metabolome	Targeted	Liquid chromatography, mass spectrometry	Clinical DR progression stage based on standard classification	To predict NPDR and PDR	Turkey	317 patients (143 NDR, 123 NPDR, 51 PDR)	54.9% DR cases (174/317)	SVM + MLP	Serum biomarkers: glucose, glycine, creatinine, phosphatidylcholines etc.	Internal	No	No	0.896	NA	0.872	NA	0.882	NA
[2]	Retrospective	Single-center	Metabolome	Targeted	Targeted metabolomics technique	Clinical DR progression stage based on standard classification	To predict NPDR and PDR	Turkey	317 patients (143 NDR, 123 NPDR, 51 PDR)	54.9% DR cases (174/317)	XGBoost	Serum biomarkers: Trp, PC.aa.C42.2, C4, Tyr, C16, DMA	Internal	No	No	0.97	0.913	0.893	0.912	0.894	NA
[3]	Retrospective	Single-center	Metabolome	Targeted	Ultrahigh-performance liquid chromatography-triple quadrupole mass spectrometry	DR was classified according to the Early Treatment Diabetic Retinopathy Study	To predict NPDR	China	62 patients	50% DR cases (31/62)	LASSO + SVM	Serum biomarkers: TAG58:2-FA18:1, 17:0 LPC, PA (18:0/18:2), PS (18:1/22:6)	Internal	No	No	0.843	NA	NA	NA	NA	AUC 0.788-0.898
[4]	Retrospective	Single-center	Transcriptome	Untargeted	High throughput sequencing	DR was classified according to original Study	To predict DR	NA	138 patients	48% DR cases (66/138)	Cancerclass (Naive Bayes)	Immune-related genes: FCGR2B, CSRP1, EDNRA, SDC2, TEK, CIITA	External	Yes (Public dataset)	No	0.910 [external]	NA	NA	NA	NA	NA
[5]	Retrospective	Single-center	Transcriptome	Untargeted	High throughput sequencing	DR was classified according to original Study	To predict PDR	NA	101 patients	NA	RF	ORGs: ALKBH1, PSIP1, ATP13A2	External	Yes (Public dataset)	No	0.833 [external]	NA	NA	NA	NA	NA
[6]	Retrospective	Single-center	Metagenome	Targeted	16S rRNA-sequencing	DR was diagnosed based on the International Clinical Diabetic Retinopathy Disease Severity Scale (2002)	To predict DR	China	75 patients	33% DR cases (25/75)	RF	Microbiota biomarker: 25 bacterial families: including Pasteurellaceae, Oxalobacteraceae, Gallionellaceae etc.	Internal	No	No	0.85	NA	NA	NA	NA	NA
[7]	Retrospective	Single-center	Metagenome	Targeted	16S rRNA-sequencing	DR were examined by ultra-wide-field scanning laser ophthalmoscopy and optical coherence tomography angiography	To predict DR	China	50 patients	50% DR cases (25/50)	RF	Microbiota biomarker: 7 bacterial genera	Internal	No	No	0.85	NA	NA	NA	NA	AUC 0.730-0.970
References:
[1] Hybrid Explainable Artificial Intelligence Models for Targeted Metabolomics Analysis of Diabetic Retinopathy
[2] Explainable Artificial Intelligence Paves the Way in Precision Diagnostics and Biomarker Discovery for the Subclass of Diabetic Retinopathy in Type 2 Diabetics
[3] Clinical serum lipidomic profiling revealed potential lipid biomarkers for early diabetic retinopathy
[4] Machine learning-based identification and validation of immune-related biomarkers for early diagnosis and targeted therapy in diabetic retinopathy
[5] Unveiling the molecular complexity of proliferative diabetic retinopathy through scRNA-seq, AlphaFold 2, and machine learning
[6] Dysbiosis and Implication of the Gut Microbiota in Diabetic Retinopathy
[7] Composition and diversity of gut microbiota in diabetic retinopathy
Abbreviations:
AUC: Area under the curve; ACC: Accuracy; SN: Sensitivity; SP: Specificity; CI: confidence interval; SVM: Support Vector Machines; MLP: Multilayer perceptrons; XGBoost: extreme Gradient Boosting; Trp: tryptophan; PC.aa.C42.2: phosphatidylcholine diacyl C42:2; C4: butyrylcarnitine; Tyr: tyrosine; C16: hexadecanoyl carnitine; DMA: total dimethylarginine; LASSO: Least absolute shrinkage and selectio…

## Sheet: Table S3
Table S3: Clinical feature-based AI models for DN
References	Study design	Study setting	Population	Endpoint definition	Prediction task	Prediction horizon	Cohort size	Outcome prevalence (%)	Classifier	Predictors	Validation	Data availability	Code availability	AUC	ACC	SN/Recall	SP	Precision	F1 score	Performance metrics (95% CI)
[1]	Retrospective	Single-center	China	Diabetic nephropathy (DN) defined as renal impairment in T2DM patients with urinary microalbumin/creatinine ratio ≥ 30 mg/g (or ≥ 3 mg/mmol) or eGFR < 60 mL/min/1.73 m² for >3 months	To predict DN	NA	210 patients	35.34% DN cases (74/210)	RF	HbA1c, Scr, FBG, duration of diabetes, and DR	Internal	No	No	0.85	0.73	0.806	0.844	0.674	NA	AUC 0.750-0.950
[2]	Retrospective	Multi-center	China	DN diagnosis based on renal biopsy histopathology	To predict DN	NA	678 patients	43.5% DN cases (295/678)	LR	DR, diabetes duration, eGFR, 24 h UTP, hematuria	Internal and external	No	No	0.855 [external] 0.924 [internal]	NA	0.906 [external]	0.596 [external]	NA	NA	AUC 0.814-0.895 [external] AUC 0.871-0.976 [internal]
[3]	Retrospective	Multi-center	The USA	DN diagnosis based on ICD-9/ICD-10 codes after T2D diagnosis	To predict fast vs. slow DN onset (time to complication)	Time to DN diagnosis relative to median time (retrospective, variable follow-up)	5608 DN patients	NA	RF	Vitals, demographics, phenotypes, laboratory, and social history	Internal	No	Yes [github ]	0.747	NA	NA	NA	NA	NA	NA
[4]	Retrospective	Single-center	The USA	DN defined as diabetes with either microalbuminuria/proteinuria (ACR ≥30 mg/g or urine protein/creatinine ≥30 mg/g) or impaired eGFR (<60 mL/min/1.73 m²)	To predict DN	2/3/4 years	14039 patients	34.08% DN cases (4785/14039)	GBM	EHR: including demographics, laboratory tests etc.	Internal	No	No	0.830 (2 years), 0.780 (3 years), and 0.820 (4 years)	NA	0.83	NA	NA	NA	AUC 0.760-0.850 (2 years), 0.750-0.820 (3 years), 0.780-0.860 (4 years)
[5]	Retrospective	Multi-center	Singapore, Northern Ireland, Australian	DN defined as eGFR <60 mL/min/1.73 m² on ≥2 consecutive visits 3 months–2 years apart (SiDRP); single visit in external cohorts	To predict DN	NA	SiDRP: 6066; SEED: 1885; SMART2D: 439; AHES: 460; NICOLA: 265	NA	DL, LR	Retinal photographs, age, sex, ethnicity, diabetes duration, HbA1c, and SBP	Internal and external	No	No	0.866 [internal] 0.828 [external]	NA	0.790 [internal] 0.780 [external]	0.770 [internal] 0.740 [external]	NA	NA	AUC 0.861–0.871 [internal] AUC 0.814–0.842 [external]
[6]	Retrospective	Single-center	Iran	DN as recorded in the hospital electronic medical record (EMR)	To predict DN	NA	327 patients	45.9% DN cases (150/327)	DT	Age, HbA1c, DAP, SAP, FGR, DM involvement time	Internal	No	No	0.989	0.989	0.986	0.992	NA	NA	NA
[7]	Retrospective	Single-center	Iran	DN defined per ADA criteria: urinary microalbumin ≥30 mg or eGFR ≤ 60 mL/min/1.73 m²	To predict DN	NA	6235 patients	35% DN cases (2210/6235)	RF	Age, duration of diabetes, BMI, SBP, history of hypertension, history of retinopathy, ALT, CVD, 2HPP, uric acid, HbA1c, waist-to-hip ratio, TC, LDL, HDL, FBG, triglyceride, serum insulin	Internal	No	No	0.846	NA	NA	NA	NA	NA	NA
[8]	Retrospective	Single-center	Iran	DN was defined according to original data	To predict DN	NA	133 patients	54.9% DN cases (73/133)	SVM	Demographic characteristics	Internal	Yes (Public dataset)	No	0.91	0.887	0.867	0.863	NA	0.882	NA
[9]	Retrospective	Single-center	China	DN defined as persistent albuminuria (albumin-to-creatinine ratio ≥30 mg/g in ≥2 of 3 samples over 3–6 months), per ADA criteria	To predict new-onset DN among T2D patients initially free of DN	3 years	Training: 2184 (DN:1270, Non-DN:914) Testing: 468 (DN:273, Non-DN:195)	Training: 58.2%; Testing: 58.3%;	SVM	Serum creatinine, urea, eGFR, and the presence of DR and peripheral neuropathy	Internal	No	No	0.83	0.85	0.81	NA	0.82	0.82	NA
[10]	Retrospective	Multi-center	China	DN as recorded in the hospital EMR	To predict DN in T1D patients	NA	1368 patients	23.7% DN cases (324/1368)	XGBoost	T1D duration, PPG, SBP, HbA1c, Scr, LDL-C	Internal and external	No	No	0.830 [Internal]; 0.760 [External]	NA	NA	NA	NA	NA	AUC Internal: 0.760–0.890; External: 0.700–0.820
[11]	Retrospective	Multi-center	The USA	DN defined by ICD-9 and ICD-10 codes	To predict DN in patients with newly diagnosed diabetes	NA	Training: 522416 patients; Validation: 82912 patients	NA	RF	Age, BMI, glomerular filtration rate, creatinine, albumin, glucose, HbA1C	External	No	No	0.831 [External]	NA	NA	NA	NA	NA	AUC 0.827-0.836 [External]
References:
[1] Clinical study of different prediction models in predicting diabetic nephropathy in patients with type 2 diabetes mellitus
[2] A Novel Risk Score Model for the Differential Diagnosis of Type 2 Diabetic Nephropathy: A Multicenter Study
[3] Bias or biology? Importance of model interpretation in machine learning studies from electronic health records
[4] Longitudinal Risk Prediction of Chronic Kidney Disease in Diabetic Patients Using a Temporal-Enhanced Gradient Boosting Machine: Retrospective Cohort Study
[5] Deep learning algorithms to detect diabetic kidney disease from retinal photographs in multiethnic populations with diabetes
[6] Development of an intelligent clinical decision support system for the early prediction of diabetic nephropathy
[7] Predicting diabetic nephropathy in type 2 diabetic patients using machine learning algorithms
[8] Risk prediction of diabetic nephropathy using machine learning techniques: A pilot study with secondary data
[9] Machine Learning-Based Predictive Modeling of Diabetic Nephropathy in Type 2 Diabetes Using Integrated Biomarkers: A Single-Center Retrospective Study
[10] Development and external validation of a machine learning model to predict diabetic nephropathy in T1DM patients in the real-world
[11] Predicting the early risk of chronic kidney disease in patients with diabetes using real-world data
Abbreviations:
AUC: Area under the curve; ACC: Accuracy; SN: Sensitivity; SP: Specificity; CI: confidence interval; Scr: serum creatinine; eGFR: estimated glomerular filtration rate; 24 h UTP: 24-hour urinary total protein quantification; GBM: gradient boosting machine; DT: Decision Tree; HER: electronic health record; DAP: diastolic arterial pressure; SAP: systolic arterial pressure; FGR: fasting glycemia rate…

## Sheet: Table S4
Table S4: Molecular feature-based AI models for DN
References	Study design	Study setting	Omics	Experiment type	Method	Endpoint definition	Prediction task	Population	Cohort size	Outcome prevalence (%)	Classifier	Predictors	Validation	Data availability	Code availability	AUC	ACC	SN/Recall	Performance metrics (95% CI)
[1]	Retrospective	Single-center	Metabolome	Targeted	NA	Diagnosis of DN based on electronic medical record data (exact diagnostic criteria not specified)	To predict DN	China	562 patients	49.6% DN cases (279/562)	XGBoost	Serum metabolites: C2, C5DC, Tyr, Ser, Met, C24, C4DC, and Cys	Internal	No	No	0.966	0.875	0.875	NA
[2]	Retrospective	Single-center	Metabolome	Targeted	NA	DN diagnosed clinically according to Standards of Medical Care in Diabetes–2020	To predict DN	China	428 patients	49.3% DN cases (211/428)	DT	uALB, uACR, cystatin C, creatinine, urinary ɑ1-microglobulin, eGFR, urinary β2-microglobulin, urea nitrogen, superoxide dismutase and fibrinogen	Internal	No	No	0.874	NA	NA	AUC 0.870-0.890
[3]	Retrospective	Single-center	Transcriptome	Untargeted	NA	Not appliable	To predict DN	NA	112 individuals	58.9% DN cases (66/112)	LR	Oxidative stress-related genes biomarkers: DUSP1, PRDX6 and S100A8	External	Yes	No	0.946 [external]	NA	NA	AUC 0.872-0.995 [external]
[4]	Retrospective	Multi-center [public multi-cohort integrative]	Transcriptome	Untargeted	NA	Glomerular injury in DN, diagnosed according to original Study	To predict glomerular injury in patients with DN	NA	254 individuals	57.9% DN cases (147/254)	LR	Marker gene: PRKAR2B and TGFBI	External	Yes (Public dataset)	No	0.965 [external]	NA	NA	NA
[5]	Prospective	Single-center	Proteome	Untargeted	Liquid Chromatography, Mass Spectrometry	Diagnosis of DN patients was made clinically by the presence of diabetes; hypertensive nephropathy was diagnosed clinically by the presence of hypertension without presence of diabetes; glomerulonephritis patients were diagnosed by biopsy	To predict chronic kidney disease including DN, hypertensive nephropathy, and glomerulonephritis	Russia	48 individuals	15 DN cases, 14 glomerulonephritis cases, 14 healthy controls, and 5 hypertensive nephropathy cases	kNN	Proteomics data of plasma and urine	Internal	No	No	NA	0.964 for DN	NA	NA
References:
[1] Explainable Machine Learning-Based Prediction Model for Diabetic Nephropathy
[2] Serum Lipoprotein(a) and High-Density Lipoprotein Cholesterol Associate with Diabetic Nephropathy: Evidence from Machine Learning Perspectives
[3] Machine-learning algorithm-based prediction of a diagnostic model based on oxidative stress-related genes involved in immune infiltration in diabetic nephropathy patients
[4] Identification and Verification of Diagnostic Biomarkers for Glomerular Injury in Diabetic Nephropathy Based on Machine Learning Algorithms
[5] Proteomics-Based Machine Learning Approach as an Alternative to Conventional Biomarkers for Differential Diagnosis of Chronic Kidney Diseases
Abbreviations:
AUC: Area under the curve; ACC: Accuracy; SN: Sensitivity; SP: Specificity; CI: confidence interval; C2: acetylcarnitine; C5DC: glutarylcarnitine, Tyr: tyrosine; Ser: serine; Met: methionine; C24: tetracosanoic carnitine; C4DC: succinylcarnitine; Cys: cysteine; uALB: urinary albumin; uACR: uALB to creatinine ratio; KNN: K-nearest neighbor.

## Sheet: Table S5
Table S5: Clinical feature-based AI models for CVD
References	Study design	Study setting	Population	Endpoint definition	Prediction task	Prediction horizon	Cohort size	Outcome prevalence (%)	Classifier	Predictors	Validation	Data availability	Code availability	AUC	ACC	SN/Recall	SP	Precision	F1 score	Performance metrics (95% CI)
[1]	Retrospective	Single-center	Australia	Co-occurrence of T2D and cardiovascular disease, defined by clinical diagnosis and screening tests	To predict co-occurrence of DM and cardiovascular diseases	NA	812 participants	CVD 30.0%, DM 29.2%, DM+CVD 17.1%, Healthy 23.6%	DT	HbA1c, TC\HDL ratio	Internal	No	No	NA	0.941	0.935	0.958	NA	NA	NA
[2]	Retrospective	Multi-center	Bangladesh	CVD development based on WHO guidelines, integrating hypertension stage and T2D status into low, medium, high-risk categories	To predict CVD, focusing on individuals with hypertension	NA	914 observations	22.9% high-risk of developing CVD	RF	Division, age, highest education level, BMI, wealth index, place of residence, and work status	Internal	Publicly available: https://dhsprogram.com/data/available-datasets.cfm	No	0.808	0.752	0.731	0.77	0.754	0.752	NA
[3]	Retrospective	Single-center	South Korea	Cardiovascular complications (stroke/TIA, coronary heart disease, peripheral artery disease, or aortic aneurysm), identified by ICD-10 codes and procedure records	To predict 5-year risk of cardiovascular disease in newly diagnosed T2D patients	5 years (with 1-year buffer and 1-year observation period)	5040 patients	20.5% CVD cases (1034/5040)	GRU-ODE-Bayes	Height, weight, SBP, DBP, blood test results from separate visits	Internal	No	No	0.812	0.869	0.251	0.994	NA	0.39	NA
[4]	Retrospective	Multi-center	Canada	Cardiovascular events related to diabetes complications, including coronary artery disease, stroke, and peripheral vascular events, as identified from administrative health databases	To predict 3-year risk of cardiovascular complications in patients with diabetes	3 years (after a 2-year observation window and 3-year buffer period)	1567636 patients (training: 1029366; validation: 272864; test: 265406)	CVD 10.23% of the training cohort, 3.68% of the validation cohort, and 3.56% of the test cohort	GBDT	Demographics, outpatient doctor visits, hospitalizations, laboratory tests	External	No	No	0.795 [external test]	NA	NA	NA	NA	NA	0.794-0.796 [external test]
[5]	Retrospective	Multi-center	China	ASCVD, defined as occurrence of coronary artery disease, cerebrovascular disease, or peripheral vascular disease	To predict 3-year ASCVD risk in T2D patients	3 years	4722 patients	7.94% ASCVD cases (375/4722)	RF	Age, diabetes duration, previous history of diabetic peripheral vascular disease, TC and TG, HbA1c	Internal	No	No	0.823	0.799	0.833	0.797	NA	0.857	NA
[6]	Retrospective	Multi-center	The USA	MACE defined as myocardial infarction, stroke, or heart failure identified in AoU database	To predict MACE occurrence among T2D patients	NA	9059 patients	29.5% ASCVD cases (2669/9059)	XGBoost	Phosphate, blood urea nitrogen and troponin levels	Internal	Yes	No	0.82	0.8	0.93	NA	0.82	0.87	ACC 0.780–0.820
[7]	Retrospective	Single-center	Greece	Fatal or non-fatal CVD events	To predict 5-year risk of CVD in T2D patient	5 years	560 patients	7.32% CVD cases (41/560)	XGBoost	BMI, HbA1c, HDL-C, TC, TG, age, FBG, diabetes duration, PP, smoking habit, hypertension, LLT, parental history of diabetes	Internal	No	No	0.711	NA	0.71	NA	NA	NA	NA
[8]	Retrospective	Single-center	Greece	Fatal or non-fatal CVD events (CHD or stroke)	To predict 5-year risk of CVD in T2D patient	5 years	560 patients	7.32% CVD cases (41/560)	HWNNs SOMs	Age, smoking habit, diabetes duration, HbA1c, BP, FBG, LP, sex, hypertension, LLT	Internal	No	No	0.715	0.718	0.61	0.726	NA	NA	NA
[9]	Retrospective	Single-center	China	CHD identified from EMR of diabetic patients	To predict risk of diabetes/CHD comorbidity	NA	120332 patients	3.2% CHD cases (3843/120332)	XGBoost, RF, LR	Age, WHtR, BMI, stroke, smoking, chronic lung disease, drinking and MSP	Internal	No	No	0.701	NA	NA	NA	NA	NA	NA
[10]	Retrospective	Single-center	The USA Greece	First fatal or nonfatal CVD incidence during 5-year follow-up in T2D patients (fatal/nonfatal CVD events recorded in hospital records)	To predict 5-year risk of CVD as a long-term complication in T2D patients	5 years	560 patients	7.14% CVD cases (40/560)	EANN	Age, diabetes duration, BMI, BP, HbA1c, FBG, LP, hypertension, ACE inhibitor, sex, diabetic parents, retinopathy, calcium antagonists, diuretics, B-blockers, smoking habit, proteinuria, hypolipid diet, aspirin, diet, sulphonyl urea, diguanide, insulin	Internal	No	No	0.739	0.929	NA	NA	NA	NA	NA
[11]	Retrospective	Single-center	China	Cardiovascular complications of T2D including coronary heart disease, peripheral vascular disease, myocardial infarction, and heart failure (diagnosed clinically and recorded in hospital records)	To predict risk of CVD in T2D patients	NA	834 patients	32.6% CVD cases (272/834)	DNN	BMI anxiety, depression, TC, SBP, DBP, HDL-C, sex, age, FBG, TG, smoking, LDL-C, HbA1c, drinking, diabetes duration, education level, insulin treatment	Internal	No	No	0.91	0.875	0.881	0.872	NA	NA	NA
[12]	Retrospective	Single-center	Australia	CVD identified by ICD-9-AM/ICD-10-AM codes	To predict cardiovascular disease for diabetic patients	NA	124000 patients	NA	RF	Age, sex, network node, edge and cluster match score	Internal	No	No	0.83	0.875	1	NA	0.8	0.889	NA
[13]	Retrospective	Single-center	The USA	CVD was defined from the original data	To predict long-term CVD risk in T2D patients	NA	8391 subjects	NA	kNN	BMI, age, and FPG	Internal	Yes (Public dataset)	No	NA	0.969	0.929	NA	NA	NA	NA
[14]	Retrospective	Multi-center	Korean	New-onset CVD identified using ICD-10 codes: ischemic heart disease (I20.X–I25.X), myocardial infarction (I21.X–I22.X), heart failure (I50.X), atrial fibrillation (I48.X)	To predict 3-year risk of developing CVD in T2DM patients	3 years	14828	8.6% CVD cases (1270/14828)	RF	Cr, HbA1c, AST, ALP, ALT, HDL, TG, TC, LDL, CCB, DU, BMI, CeVD	External	No	No	0.722 [external test]	0.664 [external test]	0.664 [external test]	0.664 [external test]	NA	NA	NA
References:
[1] Machine learning models for prediction of co-occurrence of diabetes and cardiovascular diseases: a retrospective cohort study
[2] Determinants of developing cardiovascular disease risk with emphasis on type-2 diabetes and predictive modeling utilizing machine learning algorithms
[3] Prediction of Cardiovascular Complication in Patients with Newly Diagnosed Type 2 Diabetes Using an XGBoost/GRU-ODE-Bayes-Based Machine-Learning Algorithm
[4] Predicting adverse outcomes due to diabetes complications with machine learning using administrative health data
[5] Machine learning for the prediction of atherosclerotic cardiovascular disease during 3-year follow up in Chinese type 2 diabetes mellitus patients
[6] Machine learning algorithms to predict major adverse cardiovascular events in patients with diabetes
[7] An explainable XGBoost–based approach towards assessing the risk of cardiovascular disease in patients with Type 2 Diabetes Mellitus
[8] Comparison of Machine Learning Approaches Toward Assessing the Risk of Developing Cardiovascular Disease as a Long-Term Diabetes Complication
[9] Predicting coronary heart disease in Chinese diabetics using machine learning
[10] Comparative assessment of statistical and machine learning techniques towards estimating the risk of developing type 2 diabetes and cardiovascular complications
[11] Roles of Anxiety and Depression in Predicting Cardiovascular Disease Among Patients With Type 2 Diabetes Mellitus: A Machine Learning Approach
[12] Network analytics and machine learning for predictive risk modelling of cardiovascular disease in patients with type 2 diabetes
[13] Using Machine Learning to Predict the Future Development of Disease. In: 2020 International Conference on UK-China Emerging Technologies (UCET)
[14] Prediction model for cardiovascular disease in patients with diabetes using machine learning derived and validated in two independent Korean cohorts
Abbreviations:
AUC: Area under the curve; ACC: Accuracy; SN: Sensitivity; SP: Specificity; CI: confidence interval; GRU-ODE-Bayes: gated recurrent unit-ordinary differential equation-Bayes; GBDT: Gradient Boosting Decision Tree; PP: pulse pressure; LLT: lipid-lowing therapy; HWNNs: Hybrid Wavelet Neural Networks; SOMs: Self-Organizing Maps; BP: blood pressure; LP: lipid profile; WHtR: waist-to-height ratio; MSP…

## Sheet: Table S6
Table S6: Summary of multimodal modeling studies for diabetic complication prediction
References	Complication	Study design	Study setting	Population	Cohort size	Outcome prevalence (%)	Modality	Predictors	Experiment type	Endpoint definition	Prediction task	Integration strategies	Classifier	Validation	Performance (unimodal)	Performance (multimodal)	Data availability	Code availability	Clinical utility analysis	Clinical cost-benefit analysis
[1]	DN	Prospective	Multi-center	Chinese, Malay, and Indian	1365 participants with diabetes	11.9% incident DN	Clinical feature + Metabolomics	Age, sex, ethnicity, BMI, HbA1c, SBP, eGFR, diabetic retinopathy, antidiabetic medication, hypertension, and metabolites (lipids, lipoproteins, fatty acids, ketone bodies)	High-throughput NMR-based serum metabolomics (untargeted)	DN was defined as an eGFR <60 mL/min/1.73 m2 with at least a 25% decrease in eGFR at follow-up in participants who had eGFR ≥ 60 mL/min/1.73 m2 at baseline.	To predict DN	Feature-level fusion	Elastic Net (EN)	Internal	AUC: 0.797 [clinical] SN: 0.801 [clinical] SP: 0.719 [clinical]	AUC: 0.843 SN: 0.839 SP: 0.748	No	No	NA	NA
[2]	DN	Retrospective	Multi-center	Chinese, Malay, and Indian	2772 (internal), 5843 (external validation in UKBB)	20.2% (internal); 6.7% (external)	Clinical feature + Metabolomics	Duration of diabetes, history of CVD, antihypertensive medication use, age, insulin use, tyrosine, lactate, citrate, IDL cholesterol ester ratio	NMR-based quantification of circulating metabolites from patients’ blood samples (untargeted)	DN was defined as an eGFR <60 mL/min/1.73m2 in people with diabetes.	To predict DN	Feature-level integration	LASSO logistic regression, GBDT	Internal and external	AUC 0.743 (internal), AUC 0.691 (external) [traditional clilical features: LR adjusted for age, sex, diabetes duration, hemoglobin A1c, systolic blood pressure, and BMI]	AUC: 0.838 (internal) AUC: 0.791 (external)	Internal (restricted), Extrnal (public)	No	NA	NA
[2]	DR	Retrospective	Multi-center	Chinese, Malay, and Indian	2772 (internal), 5843 (external validation in UKBB)	25.4% (internal); 6.1% (external)	Clinical feature + Metabolomics	Insulin use, HbA1c, diabetes duration, random blood glucose, age, pulse pressure, tyrosine, alanine	NMR-based quantification of circulating metabolites from patients’ blood samples (untargeted)	DR was defined as the standard protocol of ETDRS level ≥ 20 in at least one eye	To predict DR	Feature-level integration	LASSO logistic regression, GBDT	Internal and external	AUC 0.764 (internal), AUC 0.760 (external) [traditional clilical features: LR adjusted for age, sex, diabetes duration, hemoglobin A1c, systolic blood pressure, and BMI]	AUC: 0.790 (internal) AUC: 0.778 (external)	Internal (restricted), Extrnal (public)	No	NA	NA
[3]	DN	Prospective	Single-center	Germany	385 individuals	22.1% incident DN	Clinical feature + Metabolomics	Sphingomyelin C18:1, phosphatidylcholine diacyl C38:0, Age, Total cholesterol, Fasting glucose, eGFR, and UACR	Biocrates AbsoluteIDQ p150 kit, LC-MS-based quantification (targeted)	DN was defined as eGFR <60 mL/min/1.73m² or UACR ≥30 mg/g	To predict DN	Feature-level fusion	SVM	Internal	AUC: 0.800 [ established clinical predictors consists of baseline age, sex, estimated glomerular filtration rate and urinary albumin-to-creatinine ratio]	AUC: 0.825	No	No	NA	NA
[4]	CVD	Retrospective	Single-center	China	475 diabetic patients	6% normal coronary artery (NCA), 25% non-significant cardiovascular diseases (nos-CVDs), 69% acute coronary syndrome (ACS)	Clinical feature + Metabolomics	Clinical: gender, age, hypertension history, smoking history, HbA1c, TG, TC, HDL, LDL; Metabolites: methylglutarylcarnitine, lysoPC (18:0), 1,3-Octadiene, 3-Octanone	Liquid chromatography-quadrupole time-of-flight mass spectrometry (untargeted)	CVD stages defined by coronary angiography: NCA, nos-CVDs, ACS	To predict CVD stage in diabetics	Feature-level fusion	LR	Internal	AUC: NCA versus nos-CVDs 0.595 AUC: nos-CVDs versus ACS 0.576 AUC: NCA versus ACS 0.745 [base model with predictors consists of clinical features: gender, age, hypertension history, smoking history, HbA1c, TG, TC, HDL, LDL]	AUC: NCA versus nos-CVDs 0.962 AUC: nos-CVDs versus ACS 0.979 AUC: NCA versus ACS 0.962	No	No	The DCA was employed for the comparison of clinical net benefits between the models. Metabolic biomarker-assisted models showed higher net benefits than base models across a wide range of risk thresholds: 33%-99% for NCA vs nos-CVD, 2%-98% for nos-CVD vs ACS, and 11%-96% for NCA vs ACS, indicating improved clinical utility	NA
[5]	CVD	Prospective	Multi-center	Europe (Scotland, Sweden, Germany, Sweden, Germany)	2310 diabetic patients	48.5% incident CVD	Clinical features + Proteomics	Biomarker: N-terminal pro-B-type natriuretic peptide, high-sensitivity troponin T, IL-6, IL-15, apolipoprotein C-III, and soluble receptor for AGE Clinical covariate set: age, sex, smoking, systolic and diastolic blood pressure, LDL-C, HDL-C, triacylglycerol, diabetes duration, HbA1C, BMI, height, eGFR, cohort, and current medication	Luminex + ELISA (targeted)	Incident major CVD cases were defined as having acute CHD or an ischaemic stroke event subsequent to the baseline sample being taken.	To predict CVD	Feature-level fusion	LR	Internal	AUC: 0.66 [ established clinical predictors consists of clinical covariate set]	AUC: 0.720	No	No	NA	NA
References:
[1] Prediction of diabetic kidney disease risk using machine learning models: A population-based cohort study of Asian adults
[2] Development and External Validation of Machine Learning Models for Diabetic Microvascular Complications: Cross-Sectional Study With Metabolites
[3] Machine Learning Approaches Reveal Metabolic Signatures of Incident Chronic Kidney Disease in Individuals With Prediabetes and Type 2 Diabetes
[4] Metabolite-assisted models improve risk prediction of coronary heart disease in patients with diabetes
[5] Protein biomarkers for the prediction of cardiovascular disease in type 2 diabetes
Abbreviations:
AUC: Area under the curve; ACC: Accuracy; SN: Sensitivity; SP: Specificity; NCA: normal coronary artery; nos-CVDs: non-significant cardiovascular diseases; ACS: acute coronary syndrome; SBP: systolic blood pressure; UACR: urinary albumin-to-creatinine ratio; IDL: intermediate-density lipoprotein; LDL-C: LDL-cholesterol; HDL-C: HDL-cholesterol; NMR: nuclear magnetic resonance; eGFR: estimated glom…
